# Supplementary material for: Microbiota of newborn calves and their mothers reveals possible transfer routes for newborn calves’ gastrointestinal microbiota
Source: PLoS One. 2019 Aug 1;14(8):e0220554. doi: 10.1371/journal.pone.0220554 (PMC6675284; doi:10.1371/journal.pone.0220554)
Supplement: S1 Table — OTU consensus taxonomy is based on the GreenGenes 16S rRNA gene database. (XLSX) [file pone.0220554.s001.xlsx]

## Sheet: S1 Table
OTU Rank	Cow feces				Cow colostrum				Cow vagina				Calf mouth
	Median	Percentile		OTU consensus taxonomy	Median	Percentile		OTU consensus taxonomy	Median	Percentile		OTU consensus taxonomy	Median	Percentile		OTU consensus taxonomy
		25%	75%			25%	75%			25%	75%			25%	75%
1	0.0188583	0.0116488	0.0245339	f__Ruminococcaceae	0.403547	0.288139	0.532073	g__Enhydrobacter	0.0156405	0.00874842	0.0180102	f__Ruminococcaceae	0.0580759	0.0454755	0.0895472	g__Acinetobacter
2	0.0177324	0.00992451	0.0219149	f__Ruminococcaceae	0.0655662	0.0455565	0.0849567	g__Enhydrobacter	0.0075767	0.00172452	0.0310821	f__Enterobacteriaceae	0.0210843	0.0175678	0.063504	g__Solibacillus
3	0.015272	0.0122276	0.0182095	f__Ruminococcaceae	0.0159046	0.00682317	0.0320963	g__Enhydrobacter	0.00720403	0.00234145	0.00879532	f__Ruminococcaceae	0.0151384	0.000365519	0.0176063	f__Ruminococcaceae
4	0.015235	0.0112752	0.0239851	f__Ruminococcaceae	0.0124376	0.00408416	0.031519	g__Chryseobacterium	0.00713511	0.000119393	0.0153938	g__Ruminococcus	0.011849	0.00484081	0.0164657	g__Stenotrophomonas
5	0.0144816	0.0119108	0.0158476	f__Ruminococcaceae	0.0116282	6.67791e-05	0.0197077	g__Sphingobacterium	0.00688314	0.00182371	0.0128401	f__Ruminococcaceae	0.0116246	0.00344261	0.0285578	g__Sphingomonas
6	0.0144006	0.00490351	0.0191426	f__Ruminococcaceae	0.00824722	0.00304455	0.0228663	g__Chryseobacterium	0.00681719	0	0.0195823	o__Clostridiales	0.0101135	0.00342128	0.0173799	f__Ruminococcaceae
7	0.0133912	0.0125826	0.0199408	f__Ruminococcaceae	0.00719473	0.00174333	0.0162102	f__Phyllobacteriaceae	0.00635771	0	0.033381	f__Ruminococcaceae	0.00786479	0.00106369	0.0113105	o__Clostridiales
8	0.0133576	0.01056	0.0151777	f__Ruminococcaceae	0.00673977	0.00182441	0.0163819	g__Mesorhizobium	0.00631397	0.00230135	0.0119664	f__Ruminococcaceae	0.00779786	0.00412082	0.0209933	f__Xanthomonadaceae
9	0.0119626	0.00962808	0.0140223	f__Ruminococcaceae	0.00572126	0.000589766	0.0158452	g__Acinetobacter	0.0059802	0	0.0100897	f__Ruminococcaceae	0.00767591	0.00385116	0.0151088	g__Comamonas
10	0.0111834	0.00442817	0.0151434	f__Ruminococcaceae	0.00523218	0	0.0077014	g__Stenotrophomonas	0.00576781	0.00411	0.0207808	f__Ruminococcaceae	0.00558902	0.00130727	0.00764113	g__Ruminococcus
11	0.0105179	0.00638678	0.0115379	f__Ruminococcaceae	0.00452834	0.00125682	0.00783824	g__Rhodococcus	0.00545444	0	0.00772905	f__Ruminococcaceae	0.00529565	0.00141212	0.0124056	g__Turicibacter
12	0.01	0.00871438	0.0158639	f__Ruminococcaceae	0.00429299	0.00083112	0.00953543	g__Mesorhizobium	0.00495007	0.0017602	0.00706119	f__Desulfovibrionaceae	0.00466396	0.00183921	0.0188678	f__Ruminococcaceae
13	0.00980268	0.00676289	0.0122245	f__Ruminococcaceae	0.00373536	0	0.00711791	g__Deinococcus	0.00456164	7.95957e-05	0.0104358	f__Ruminococcaceae	0.00453164	0	0.0194428	f__Sphingobacteriaceae
14	0.00955025	0.00485764	0.0140774	f__Ruminococcaceae	0.00240674	0.000785752	0.00384812	g__Microbacterium	0.00451585	0	0.00739875	f__Ruminococcaceae	0.00415016	0.00118822	0.0100304	o__Clostridiales
15	0.00929054	0.00691079	0.0122428	f__Ruminococcaceae	0.00209089	0.000131836	0.00524017	f__Comamonadaceae	0.00445261	2.00112e-05	0.00529744	f__Ruminococcaceae	0.00412606	0.0015684	0.00800196	g__Stenotrophomonas
16	0.00871003	0.0072408	0.0116105	o__Clostridiales	0.00206767	0	0.00648162	g__Stenotrophomonas	0.00386192	0	0.00899267	f__Ruminococcaceae	0.00394055	0	0.00668434	f__Ruminococcaceae
17	0.00854606	0.00721428	0.0143365	f__Desulfovibrionaceae	0.00190709	0	0.00545784	g__Delftia	0.00358812	3.97978e-05	0.00757236	f__Ruminococcaceae	0.00364953	0.00136443	0.0112826	g__Corynebacterium
18	0.00829715	0.0074383	0.0107095	f__Ruminococcaceae	0.00189496	0.000588314	0.022101	g__Acinetobacter	0.00350221	0.00127036	0.00469507	f__Ruminococcaceae	0.00357375	0	0.0102345	g__Bacillus
19	0.0082752	0.00647598	0.00939616	f__Ruminococcaceae	0.00185779	0.000304068	0.00258636	g__Microbacterium	0.00345299	0.000806631	0.00612056	g__Pseudomonas	0.00356381	0	0.0137684	f__Planococcaceae
20	0.00815494	0.00559611	0.0126746	f__Ruminococcaceae	0.00184315	0.000608005	0.0037951	g__Enhydrobacter	0.00339468	0.000528747	0.0372719	g__Solibacillus	0.00340343	0.0012307	0.00573057	g__Pseudomonas
21	0.00785531	0.00381669	0.0118717	f__Ruminococcaceae	0.00180882	0.000506781	0.00307528	g__Microbacterium	0.00334347	0.000384081	0.0119564	o__Clostridiales	0.0030183	0.00229923	0.00644834	g__Pseudomonas
22	0.00785513	0.00578035	0.00898408	f__Ruminococcaceae	0.00180172	0.000932477	0.00457701	g__Mesorhizobium	0.00333782	3.97978e-05	0.00707772	f__Ruminococcaceae	0.00301171	0.000188644	0.0095455	f__Ruminococcaceae
23	0.00708023	0.00570038	0.00800997	f__Ruminococcaceae	0.00173545	3.37781e-05	0.0180773	g__Meiothermus	0.00326895	0.00050226	0.0109351	f__Ruminococcaceae	0.00294226	0.00247311	0.0074628	g__Acinetobacter
24	0.00694962	0.00389889	0.011036	f__Ruminococcaceae	0.00158757	0.000304068	0.00328019	g__Mesorhizobium	0.00305552	0.000446616	0.00413897	f__Oxalobacteraceae	0.00288565	0.000398296	0.00638316	g__Acinetobacter
25	0.00693113	0.00461875	0.00867834	f__Ruminococcaceae	0.00152001	0.000101356	0.0117531	f__Comamonadaceae	0.00290748	0.00149748	0.00467524	f__Ruminococcaceae	0.00282965	0.00138801	0.00385083	g__Acinetobacter
26	0.00691262	0.00509637	0.00886897	f__Ruminococcaceae	0.00126626	0	0.00404832	f__Comamonadaceae	0.00285679	0.000500668	0.00434307	f__Oxalobacteraceae	0.00271094	0.000812137	0.00768764	f__Planococcaceae
27	0.00662911	0.0053834	0.00811516	f__Ruminococcaceae	0.00113301	0.000364267	0.013397	f__Comamonadaceae	0.00264374	0.000723186	0.00367656	f__Oxalobacteraceae	0.00271094	0.00127754	0.00613405	f__Oxalobacteraceae
28	0.0062582	0.00371622	0.00837678	f__Ruminococcaceae	0.00109633	0.000173267	0.00334269	g__Acinetobacter	0.0026053	2.95447e-05	0.0129061	f__Ruminococcaceae	0.0026383	0.000132486	0.00492522	g__Corynebacterium
29	0.00619091	0.00260688	0.00736793	f__Ruminococcaceae	0.00103361	5.20382e-05	0.00310758	g__Acinetobacter	0.00236545	0.00026053	0.00817018	g__Pseudomonas	0.00258951	0.00163769	0.00526096	f__Oxalobacteraceae
30	0.00600801	0.00563651	0.00906923	f__Ruminococcaceae	0.000934226	0.000409139	0.007923	f__Comamonadaceae	0.00216956	0	0.0150973	f__Ruminococcaceae	0.00245237	0.000182686	0.00600083	f__Enterobacteriaceae
31	0.00590106	0.00407758	0.0112408	f__Ruminococcaceae	0.000925946	0	0.002431	g__Stenotrophomonas	0.00212722	0.00104618	0.00414905	g__Acinetobacter	0.00240416	0.00101478	0.00625751	f__Oxalobacteraceae
32	0.0057699	0.0043267	0.0103161	f__Ruminococcaceae	0.00087823	0	0.00251371	g__B-42	0.00200367	0	0.00238133	f__Moraxellaceae	0.00227989	0.00104965	0.00565123	g__Solibacillus
33	0.00549183	0.00408754	0.00831513	f__Ruminococcaceae	0.00086212	0.000243255	0.00200244	g__Mesorhizobium	0.00199739	0.000235742	0.0142729	f__Ruminococcaceae	0.00210843	0.000843711	0.00279237	g__Comamonas
34	0.00531271	0.00417101	0.0077493	o__Clostridiales	0.000823009	0.000123762	0.00102983	g__Microbacterium	0.00193765	0.000390795	0.00262666	f__Oxalobacteraceae	0.00199842	0	0.00986311	f__Ruminococcaceae
35	0.00529864	0.00316419	0.00823849	f__Ruminococcaceae	0.000778522	0.000304003	0.00124859	g__Rhodococcus	0.00192471	0.000398545	0.0107316	g__Propionibacterium	0.00198181	0.000837648	0.00282858	g__Stenotrophomonas
36	0.0050002	0.00356363	0.00962403	f__Ruminococcaceae	0.000775505	0	0.00158254	g__Hylemonella	0.00189086	0	0.00564925	f__Ruminococcaceae	0.00197456	0.00131102	0.00284523	g__Acinetobacter
37	0.00488031	0.00292722	0.00960891	f__Ruminococcaceae	0.000743207	0	0.00202416	f__Comamonadaceae	0.00180797	8.00448e-05	0.00342294	g__rc4-4	0.00183345	0.000764007	0.00412829	f__Oxalobacteraceae
38	0.00485373	0.00246956	0.00611621	f__BS11	0.000713479	0.000202712	0.00114128	g__Rhodococcus	0.00176099	3.97978e-05	0.00720799	f__Ruminococcaceae	0.00180868	0.000307157	0.00199766	f__Pseudomonadaceae
39	0.00482218	0.00262441	0.00659968	o__ML615J-28	0.000686551	0.000283811	0.0102978	g__Acinetobacter	0.00169344	0.000118179	0.00289275	o__Clostridiales	0.00175404	0	0.00247507	g__rc4-4
40	0.00472937	0.00278067	0.00652369	f__Ruminococcaceae	0.000581408	0.000222984	0.00133708	g__Mesorhizobium	0.00163447	2.62715e-05	0.00770472	g__Kocuria	0.00164087	0.00113725	0.0036585	g__Solibacillus
41	0.00472675	0.00412092	0.00573758	f__Ruminococcaceae	0.000516807	0.000130959	0.00086212	g__Microbacterium	0.00156318	0	0.0057232	f__Ruminococcaceae	0.00161438	0	0.00681968	f__Bacillaceae
42	0.00452159	0.00335503	0.00542405	f__Ruminococcaceae	0.000486509	0.000236044	0.00343766	f__Comamonadaceae	0.00136629	0.000260146	0.00493493	f__Enterobacteriaceae	0.00160437	0.000506673	0.00372093	g__Pseudomonas
43	0.00449236	0.00191604	0.00567594	f__Ruminococcaceae	0.0004834	0.00019802	0.000818044	g__Microbacterium	0.00134075	0	0.00438479	f__Ruminococcaceae	0.00155465	0	0.00183884	f__Ruminococcaceae
44	0.00439552	0.00272535	0.00686574	f__Ruminococcaceae	0.00047374	0.000106966	0.00135112	g__Enhydrobacter	0.00128012	0	0.00259316	f__Ruminococcaceae	0.00150915	2.81468e-05	0.00596284	f__Ruminococcaceae
45	0.00437517	0.00257094	0.00611486	f__Ruminococcaceae	0.000468343	4.9505e-05	0.00143926	g__Enhydrobacter	0.00122385	0.000173891	0.00295267	g__rc4-4	0.00150915	0.000865798	0.00234152	g__Acinetobacter
46	0.00425786	0.00241407	0.00531611	f__Ruminococcaceae	0.000450997	0	0.00235781	f__Xanthomonadaceae	0.00117871	0.00034153	0.00180922	f__Oxalobacteraceae	0.00149448	2.10088e-05	0.00421075	f__Ruminococcaceae
47	0.00425736	0.0027104	0.00447337	f__Ruminococcaceae	0.000445924	0	0.00131355	f__Comamonadaceae	0.00117238	0	0.00598784	f__Ruminococcaceae	0.00146208	0.000482767	0.00510123	g__Burkholderia
48	0.00422297	0.00253737	0.00533783	f__Ruminococcaceae	0.000356739	7.62835e-05	0.000709413	g__Enhydrobacter	0.00113156	2.00112e-05	0.00357293	g__Ruminococcus	0.00143703	0.000549223	0.00645223	g__Pseudidiomarina
49	0.00413858	0.00355483	0.00581498	g_Clostridium	0.000346921	8.10849e-05	0.000648409	g__Mesorhizobium	0.00112896	0	0.00388188	f__Ruminococcaceae	0.00143549	2.82909e-05	0.00251865	g__Ruminococcus
50	0.0040574	0.00283887	0.00472715	f__Ruminococcaceae	0.000337781	6.67304e-05	0.00186894	g__Thermus	0.00105749	0	0.0114319	g__Turicibacter	0.00131915	0	0.00261324	o__Bacillales
